# Supplementary material for: Priming cardiovascular exercise improves complex motor skill learning by affecting the trajectory of learning-related brain plasticity
Source: Sci Rep. 2022 Jan 21;12:1107. doi: 10.1038/s41598-022-05145-7 (PMC8783021; doi:10.1038/s41598-022-05145-7)
Supplement: Supplementary file 1 — Dataset S1. [file 41598_2022_5145_MOESM1_ESM.xlsx]

## Sheet: sample_characteristics
VPN	grp	age	sex	height	weight	bmi	IAT_Dickhuth_Wrel	3mmol_Wrel
sub-CON15891	CONT	21	f	1.6	62.4	24.375	2.07837	1.93454
sub-CON19654	CONT	24	f	1.68	46.4	16.4399	1.37881	1.57355
sub-CON25388	CONT	22	f	1.8	61.9	19.1049	1.8258	1.84509
sub-CON25924	CONT	27	f	1.68	57.5	20.3727	3.07299	2.9193
sub-CON26153	CONT	26	m	1.9	75.2	20.831	1.34567	0.992427
sub-CON26623	CONT	22	f	1.69	64.2	22.4782	1.82711	1.69562
sub-CON26954	CONT	21	f	1.58	52.1	20.8701	1.63839	1.63939
sub-CON27694	CONT	19	f	1.72	57.5	19.4362	1.85996	1.59003
sub-CON27699	CONT	25	f	1.81	64.4	19.6575	1.70851	1.71203
sub-CON27700	CONT	24	m	1.73	61	20.3816	1.90257	1.83091
sub-CON27701	CONT	24	f	1.8	86.3	26.6358	1.85041	2.16921
sub-CON28105	CONT	35	m	1.74	55	18.1662	1.97579	1.41448
sub-CON28339	CONT	20	m	1.83	75.9	22.6642	2.85134	2.84336
sub-CON28341	CONT	20	f	1.78	66.9	21.1148	2.04159	1.82149
sub-CON28342	CONT	23	m	1.83	78.5	23.4405	2.06216	1.97666
sub-CON28343	CONT	24	f	1.7	57.7	19.9654	2.34395	1.68855
sub-EXP23464	INT	22	m	1.75	65.3	21.3224	2.42575	2.48384
sub-EXP24349	INT	22	f	1.72	62.3	21.0587	2.21905	2.34706
sub-EXP25997	INT	26	m	1.83	63.5	18.9615	2.99621	2.88456
sub-EXP27688	INT	20	f	1.77	67.7	21.6094	1.97627	2.12446
sub-EXP27702	INT	21	f	1.6	49.9	19.4922	2.63757	2.11251
sub-EXP27703	INT	23	f	1.6	50.3	19.6484	1.77592	1.74661
sub-EXP27704	INT	23	m	1.85	71	20.7451	2.43496	2.25382
sub-EXP27705	INT	19	f	1.6	46.9	18.3203	2.07707	2.09956
sub-EXP27706	INT	24	m	1.8	85.7	26.4506	1.80566	1.78779
sub-EXP27707	INT	25	f	1.74	59.7	19.7186	3.05266	3.04121
sub-EXP28338	INT	19	m	1.9	87.5	24.2382	1.74378	1.66296
sub-EXP28340	INT	30	f	1.72	75.9	25.6558	1.23356	1.40849
sub-EXP28344	INT	31	f	1.53	45.5	19.437	2.24389	2.46722
sub-EXP28345	INT	32	m	1.89	80	22.3958	2.10243	2.2122
sub-EXP28346	INT	28	f	1.69	51.9	18.1716	2.10665	1.63084

## Sheet: motor_learning_data
VPN	grp	TS1_mean	TS2_mean	TS3_mean	TS4_mean	TS5_mean	TS6_mean	power_function_learning_curve_base	power_function_learning_curve_slope
sub-CON15891	CONT	12.1397	12.1024	10.1798	12.2079	12.3783	12.0346	11.777	0.00293197
sub-CON19654	CONT	8.38053	12.9501	12.2489	13.2599	14.2121	14.8003	9.107	0.284438
sub-CON25388	CONT	9.3176	10.1647	9.72213	16.4511	12.8131	11.2661	9.213	0.19363
sub-CON25924	CONT	7.60547	12.6236	11.6291	10.9733	10.2704	11.7769	8.917	0.164325
sub-CON26153	CONT	11.0271	16.5822	13.8701	15.9349	14.4299	19.5395	11.814	0.217827
sub-CON26623	CONT	10.4905	13.5884	14.4173	14.2409	15.9454	14.9757	11.06	0.203629
sub-CON26954	CONT	8.7166	11.0612	13.6139	11.6218	13.7226	14.9352	8.982	0.27115
sub-CON27694	CONT	8.73793	10.6106	12.0525	14.596	16.8703	18.357	8.255	0.421097
sub-CON27699	CONT	4.02073	6.30093	7.5314	8.52813	10.0198	9.00627	4.263	0.485969
sub-CON27700	CONT	5.8932	8.9292	11.3323	12.6311	13.2173	15.991	6.045	0.529677
sub-CON27701	CONT	8.66667	10.1842	10.1707	10.7938	9.82633	11.2271	8.955	0.110774
sub-CON28105	CONT	3.39413	7.87347	8.38927	9.50927	8.35873	10.4899	4.137	0.550063
sub-CON28339	CONT	5.1758	7.8872	9.86467	9.371	10.5271	12.3897	5.462	0.443812
sub-CON28341	CONT	4.9192	8.36353	10.1021	12.2149	9.5678	12.4873	5.474	0.473599
sub-CON28342	CONT	6.87593	10.0041	11.6593	9.52353	11.454	12.2045	7.474	0.275498
sub-CON28343	CONT	5.37833	9.85713	11.6631	11.5211	11.3093	11.5283	6.335	0.40502
sub-EXP23464	INT	8.19487	10.3748	11.85	10.8053	11.7386	11.4442	8.715	0.183215
sub-EXP24349	INT	7.93333	11.2928	12.4918	13.4968	14.1535	14.7385	8.367	0.337053
sub-EXP25997	INT	3.69807	11.0832	17.6585	19.9147	16.8887	15.4955	5.019	0.830511
sub-EXP27688	INT	10.1055	12.7589	12.5384	13.6278	14.8361	14.9021	10.347	0.209529
sub-EXP27702	INT	13.0184	14.9403	16.1293	20.1796	23.3063	24.9059	12.096	0.374224
sub-EXP27703	INT	2.3246	7.38127	7.95553	10.1295	11.2059	11.3813	2.937	0.853564
sub-EXP27704	INT	7.32	11.1039	14.0596	12.8777	12.5234	12.574	8.321	0.295372
sub-EXP27705	INT	6.33247	7.435	9.37687	10.4964	10.8395	17.2487	5.765	0.480448
sub-EXP27706	INT	9.9428	10.4537	11.2193	11.2863	14.3447	12.859	9.572	0.174703
sub-EXP27707	INT	5.0898	7.7002	8.03147	9.74027	11.093	11.4901	5.221	0.449858
sub-EXP28338	INT	3.96667	4.94253	6.78427	8.14873	9.93887	10.3519	3.699	0.57344
sub-EXP28340	INT	5.00807	6.99833	8.9288	8.68207	11.2513	11.838	5.024	0.473182
sub-EXP28344	INT	23.2047	23.5686	25.7463	27.9662	26.4566	26.6845	22.975	0.0967558
sub-EXP28345	INT	5.35533	8.35667	10.797	18.6393	18.3363	20.3699	5.124	0.794077
sub-EXP28346	INT	13.9276	16.5547	16.6727	15.8993	18.1943	19.5435	14.084	0.1556

## Sheet: FA_raw_within-cluster_average
VPN	fa_npc_clusters_ses-1_mean	fa_npc_clusters_ses-2_mean	fa_npc_clusters_ses-3_mean	fa_npc_clusters_ses-4_mean	fa_npc_clusters_ses-5_mean
sub-CON15891	0.44886	0.453393	0.459613	0.442915	0.452559
sub-CON19654	0.434723	0.416788	0.406384	0.421685	0.426153
sub-CON25388	0.469893	0.475481	0.47055	0.478029	0.45393
sub-CON25924	0.473105	0.466629	0.468339	0.471537	0.471206
sub-CON26153	0.442582	0.442911	0.442041	0.462097	0.447819
sub-CON26623	0.438513	0.434376	0.445239	0.46165	0.432575
sub-CON26954	0.464545	0.485787	0.476098	0.465708	0.470317
sub-CON27694	0.472568	0.475511	0.457838	0.440183	0.460584
sub-CON27699	0.489054	0.480815	0.469562	0.483061	0.471996
sub-CON27700	0.467132	0.470117	0.463932	0.457747	0.455621
sub-CON27701	0.463068	0.451764	0.467309	0.457341	0.457227
sub-CON28105	0.448384	0.446102	0.448199	0.436259	0.455513
sub-CON28339	0.470945	0.45675	0.478194	0.453171	0.472654
sub-CON28341	0.4529	0.459045	0.460157	0.459002	0.452309
sub-CON28342	0.468432	0.462039	0.456828	0.47053	0.470584
sub-CON28343	0.433955	0.41957	0.420526	0.434704	0.422613
sub-EXP23464	0.467852	0.458336	0.473744	0.441584	0.440855
sub-EXP24349	0.477781	0.489697	0.486417	0.499602	0.493902
sub-EXP25997	0.422426	0.477216	0.46833	0.444903	0.476523
sub-EXP27688	0.451383	0.447501	0.449633	0.461759	0.433665
sub-EXP27702	0.515825	0.501066	0.50126	0.526897	0.522163
sub-EXP27703	0.428869	0.434621	0.451046	0.457386	0.463794
sub-EXP27704	0.454039	0.446574	0.450382	0.456842	0.44461
sub-EXP27705	0.44477	0.450818	0.448651	0.453219	0.450846
sub-EXP27706	0.487146	0.493541	0.48761	0.465069	0.492325
sub-EXP27707	0.493707	0.485279	0.492648	0.484294	0.497594
sub-EXP28338	0.436347	0.432204	0.432801	0.42743	0.440908
sub-EXP28340	0.479071	0.46528	0.463901	0.481208	0.484747
sub-EXP28344	0.453479	0.496603	0.461907	0.472405	0.46958
sub-EXP28345	0.465427	0.458175	0.457347	0.463596	0.469996
sub-EXP28346	0.451156	0.465644	0.47146	0.484439	0.459112

## Sheet: RD_raw_within-cluster_average
VPN	l23_npc_clusters_ses-1_mean	l23_npc_clusters_ses-2_mean	l23_npc_clusters_ses-3_mean	l23_npc_clusters_ses-4_mean	l23_npc_clusters_ses-5_mean
sub-CON15891	0.000533	0.000539	0.000532	0.00053	0.00053
sub-CON19654	0.000573	0.000572	0.000577	0.000575	0.000577
sub-CON25388	0.000481	0.000483	0.000482	0.000483	0.000486
sub-CON25924	0.000501	0.000503	0.000483	0.000497	0.000503
sub-CON26153	0.000536	0.000518	0.000532	0.000511	0.00052
sub-CON26623	0.000515	0.000511	0.000526	0.000514	0.00051
sub-CON26954	0.000482	0.000478	0.000478	0.000477	0.000474
sub-CON27694	0.000524	0.000531	0.000508	0.000525	0.000518
sub-CON27699	0.000492	0.000492	0.000487	0.000493	0.000489
sub-CON27700	0.000487	0.000487	0.000489	0.00049	0.000481
sub-CON27701	0.000468	0.000489	0.000483	0.000467	0.000491
sub-CON28105	0.000471	0.000481	0.000485	0.000472	0.000483
sub-CON28339	0.000501	0.000524	0.000512	0.000513	0.000521
sub-CON28341	0.000526	0.000518	0.000524	0.000523	0.00052
sub-CON28342	0.000509	0.00053	0.000518	0.000522	0.000515
sub-CON28343	0.000544	0.000549	0.000559	0.00055	0.000553
sub-EXP23464	0.000512	0.000506	0.000497	0.000499	0.000501
sub-EXP24349	0.000488	0.000493	0.000491	0.000477	0.000488
sub-EXP25997	0.000503	0.000483	0.000483	0.000486	0.000487
sub-EXP27688	0.000521	0.000509	0.000504	0.000518	0.000522
sub-EXP27702	0.000461	0.000449	0.000448	0.00045	0.000447
sub-EXP27703	0.000501	0.000499	0.000483	0.00049	0.000478
sub-EXP27704	0.000509	0.00051	0.000507	0.00049	0.000497
sub-EXP27705	0.000523	0.000514	0.000515	0.000509	0.000517
sub-EXP27706	0.000483	0.000489	0.000499	0.000486	0.000482
sub-EXP27707	0.000505	0.000498	0.000503	0.000504	0.000498
sub-EXP28338	0.000493	0.000492	0.000493	0.000489	0.000501
sub-EXP28340	0.000488	0.000509	0.000499	0.000481	0.000499
sub-EXP28344	0.000459	0.000451	0.000435	0.000447	0.000442
sub-EXP28345	0.000487	0.000485	0.000494	0.000488	0.000485
sub-EXP28346	0.000491	0.000476	0.000483	0.000476	0.000486

## Sheet: ALFF_raw_within-mask_average
VPN	grp	alff_fa_cluster01_ses1	alff_fa_cluster01_ses2	alff_fa_cluster01_ses3	alff_fa_cluster01_ses4	alff_fa_cluster01_ses5	alff_fa_cluster02_ses1	alff_fa_cluster02_ses2	alff_fa_cluster02_ses3	alff_fa_cluster02_ses4	alff_fa_cluster02_ses5	alff_fa_cluster03_ses1	alff_fa_cluster03_ses2	alff_fa_cluster03_ses3	alff_fa_cluster03_ses4	alff_fa_cluster03_ses5	alff_fa_cluster04_ses1	alff_fa_cluster04_ses2	alff_fa_cluster04_ses3	alff_fa_cluster04_ses4	alff_fa_cluster04_ses5	alff_l23_cluster01_ses1	alff_l23_cluster01_ses2	alff_l23_cluster01_ses3	alff_l23_cluster01_ses4	alff_l23_cluster01_ses5	alff_l23_cluster02_ses1	alff_l23_cluster02_ses2	alff_l23_cluster02_ses3	alff_l23_cluster02_ses4	alff_l23_cluster02_ses5	alff_l23_cluster03_ses1	alff_l23_cluster03_ses2	alff_l23_cluster03_ses3	alff_l23_cluster03_ses4	alff_l23_cluster03_ses5	alff_l23_cluster04_ses1	alff_l23_cluster04_ses2	alff_l23_cluster04_ses3	alff_l23_cluster04_ses4	alff_l23_cluster04_ses5	alff_l23_cluster05_ses1	alff_l23_cluster05_ses2	alff_l23_cluster05_ses3	alff_l23_cluster05_ses4	alff_l23_cluster05_ses5	alff_l23_cluster06_ses1	alff_l23_cluster06_ses2	alff_l23_cluster06_ses3
sub-CON15891	CONT	185.026	176.738	196.462	168.461	175.519	214.79	202.048	222.378	199.475	201.726	201.051	189.092	210.176	185.029	189.869	173.632	164.819	180.646	160.833	164.898	175.156	179.545	183.952	155.214	176.683	147.147	149.059	153.332	136.499	145.617	163.32	165.004	163.641	148.397	158.566	167.17	170.013	174.059	148.581	167.232	150.194	151.751	150.176	137.234	145.129	151.759	152.802	154.266
sub-CON19654	CONT	173.874	211.188	217.98	199.264	181.474	189.28	219.977	225.68	211.632	191.824	187.329	223.736	230.39	214.497	190.959	165.157	195.99	200.254	184.559	166.581	151.904	182.788	190.897	180.702	191.918	135.576	155.721	161.466	154.818	161.174	146.144	171.608	171.195	170.132	179.817	144.323	172.686	179.095	170.816	180.135	134.962	158.233	157.911	157.391	164.654	133.767	158.826	158.049
sub-CON25388	CONT	192.96	182.116	192.041	192.583	192.62	199.447	189.865	192.212	196.527	200.561	199.183	187.899	193.948	198.212	199.361	171.324	163.646	169.494	172.466	171.107	188.247	166.287	193.459	177.612	181.948	152.249	138.451	154.55	145.737	148.652	175.88	161.575	176.272	165.933	169.036	175.455	155.43	179.271	165.287	169.513	163.476	149.452	162.952	153.627	155.846	158.28	143.83	159.823
sub-CON25924	CONT	188.287	181.551	178.617	185.183	193.656	202.803	196.001	194.289	201.614	212.207	199.555	192.205	188.923	197.829	207.504	170.34	165.565	164.443	168.815	175.568	189.654	173.968	170.815	176.983	182.9	155.057	146.282	144.502	149.333	151.84	182.542	170.463	163.92	176.072	179.178	176.134	162.326	158.767	164.789	170.236	166.039	154.87	148.753	159.453	161.263	162.043	151.076	145.25
sub-CON26153	CONT	186.546	173.904	183.361	191.362	193.677	203.268	191.049	200.365	210.018	212.362	196.73	184.298	194.061	202.322	204.596	169.629	159.312	166.95	173.001	173.967	191.586	178.626	182.857	186.711	190.575	147.123	139.188	143.118	145.24	148.612	167.772	157.373	161.682	165.704	170.144	178.108	166.204	170.469	173.807	177.648	149.919	141.095	144.107	147.898	151.68	152.92	143.401	146.767
sub-CON26623	CONT	198.482	206.985	207.116	188.442	186.075	206.696	221.396	224.469	202.529	198.36	206.095	216.928	217.919	197.082	193.399	189.777	193.363	197.304	176.374	177.125	186.142	192.119	191.211	179.807	181.305	154.86	160.733	160.247	151.893	153.065	168.724	174.964	178.274	167.141	165.477	174.009	179.558	179.939	168.454	169.928	152.094	156.628	161.456	148.763	149.888	149.945	156.749	159.928
sub-CON26954	CONT	197.333	175.575	199.229	201.148	200.179	212.988	192.392	216.046	218.528	218.62	206.681	184.409	211.48	210.734	211.758	180.257	161.989	181.977	183.643	181.875	169.06	160.494	166.119	181.175	166.49	149.327	141.493	145.757	156.458	147.67	167.006	153.981	163.77	172.733	164.806	160.731	151.9	158.036	170.877	158.344	150.251	138.51	146.256	156.056	147.717	151.748	140.111	147.44
sub-CON27694	CONT	197.683	188.277	174.051	196.086	179.772	194.076	198.818	185.814	203.454	193.13	201.799	200.761	187.22	207.541	192.997	178.764	176.756	165.655	181.105	168.424	204.54	186.003	174.326	200.698	186.857	160.234	150.55	141.564	156.668	150.351	180.185	167.26	155.69	173.806	167.431	189.995	174.061	163.748	187.042	174.842	159.264	148.133	140.283	155.455	148.096	162.199	150.965	142.29
sub-CON27699	CONT	167.364	197.079	180.522	191.832	183.76	180.385	204.733	193.67	201.418	200.774	173.683	199.416	186.61	195.017	192.116	157.632	181.126	172.392	178.395	175.807	162.911	185.501	165.681	176.175	165.066	138.929	153.539	143.001	150.322	144.028	148.995	166.963	150.643	160.034	152.184	152.04	171.872	154.255	164.059	154.014	138.639	154.167	138.931	149.678	140.811	139.083	157.209	140.64
sub-CON27700	CONT	169.775	170.263	167.339	169.002	163.556	197.815	192.474	192.383	193.561	193.379	183.263	180.169	180.139	181.37	179.253	150.028	146.36	149.087	150.524	146.959	172.88	189.317	168.112	164.259	160.232	145.198	154.023	141.134	139.02	138.21	159.097	171.161	154.345	154.925	147.056	163.062	178.115	158.78	155.766	151.576	145.54	155.848	141.033	142.246	135.214	145.51	158.239	140.985
sub-CON27701	CONT	172.846	189.428	177.038	184.315	188.916	190.219	197.612	185.39	196.163	205.736	185.176	199.254	185.634	195.518	202.006	161.516	176.297	161.818	171.62	175.476	164.782	194.945	193.472	180.054	180.853	139.463	155.003	153.05	146.146	148.032	151.195	165.567	167.6	160.18	164.291	152.754	179.07	177.846	166.063	167.305	139.077	152.663	153.537	145.619	148.99	137.185	153.588	153.857
sub-CON28105	CONT	181.453	193.329	187.126	192.035	185.824	194.42	210.994	200.411	205.095	200.529	194.813	209.739	198.975	204.645	199.564	166.783	174.793	168.383	172.753	169.638	165.98	167.363	176.31	182.674	171.495	142.991	146.12	148.708	153.785	147.603	155.518	161.156	163.658	167.195	160.06	156.855	158.697	166.236	171.98	162.114	144.727	149.21	152.546	155.508	148.883	141.683	146.42	148.937
sub-CON28339	CONT	158.982	182.001	190.445	169.269	159.714	168.885	189.952	200.561	180.818	168.156	166.662	187.563	197.742	177.477	165.58	150.249	168.095	174.958	157.833	148.757	175.748	205.947	205.47	193.888	198.014	137.385	155.052	155.367	148.045	147.8	153.122	175.016	179.244	168.431	170.331	164.42	192.103	191.958	181.103	184.715	138.083	158.71	162.51	152.163	153.485	140.294	163.168	165.728
sub-CON28341	CONT	193.022	206.738	211.926	189.879	178.183	201.699	218.445	240.108	216.605	201.131	195.664	214.313	230.587	208.099	194.096	168.153	181.161	185.4	168.799	157.922	194.609	197.198	202.691	169.115	153.723	161.895	167.045	167.644	145.16	134.958	182.825	186.918	189.539	161.127	151.885	183.977	186.463	192.28	161.367	147.315	163.586	167.691	169.409	146.274	138.051	163.427	169.929	173.137
sub-CON28342	CONT	171.529	174.113	179.669	177.262	164.034	192.69	191.397	197.113	196.081	181.59	190.018	188.148	194.125	193.73	178.641	156.254	154.241	158.167	157.741	146.565	169.072	174.558	185.076	172.875	165.333	136.222	139.632	146.469	139.003	133.592	149.616	160.139	166.761	158.037	152.371	155.053	160.38	169.593	158.755	152.021	136.839	147.633	153.116	143.916	140.752	135.704	144.264	150.656
sub-CON28343	CONT	181.055	167.131	194.417	173.559	158.567	198.503	183.368	209.414	189.565	173.269	191.178	176.549	203.044	183.351	166.911	167.058	157.532	176.813	160.215	147.199	186.054	174.559	198.399	193.457	182.679	153.583	146.218	162.063	157.725	150.371	158.477	148.583	165.775	161.358	155.481	171.981	161.82	182.681	177.889	168.778	145.589	137.838	152.148	147.873	142.607	147.339	138.656	154.058
sub-EXP23464	INT	183.426	177.04	169.224	173.656	174.717	202.277	192.656	184.921	190.927	190.811	193.235	185.83	177.71	182.028	183.442	168.632	163.732	156.322	157.755	160.934	185.525	171.195	158.707	164.929	166.107	155.434	144.839	136.146	140.199	141.203	175.823	159.695	149.421	152.926	154.799	173.088	160.514	149.253	155.145	155.972	152.892	141.212	132.323	136.106	136.904	152.912	141.445	132.596
sub-EXP24349	INT	193.507	183.181	170.601	183.8	182.947	212.544	200.049	187.588	200.625	198.634	210.8	199.376	185.769	200.106	197.642	179.093	173.364	162.999	173.84	171.128	190.231	183.172	176.424	171.936	194.728	153.134	148.755	143.659	141.861	157.949	175.853	170.7	163.866	160.785	180.266	179.238	172.8	166.495	162.954	183.203	164.235	160.028	154.22	151.893	170.078	163.024	158.621	152.019
sub-EXP25997	INT	214.677	205.194	215.995	201.544	206.986	220.816	211.592	223.482	214.255	214.851	225.302	215.987	226.877	214.891	218.058	197.3	190.108	198.477	188.279	193.159	210.843	201.884	190.639	188.75	204.19	161.748	156.484	150.353	148.296	156.844	186.406	171.995	167.083	163.962	174.257	194.029	185.95	176.154	174.32	187.976	165.969	155.307	151.055	147.54	156.295	165.918	156.574	151.454
sub-EXP27688	INT	204.706	192.564	195.126	204.224	203.151	216.483	202.716	200.579	210.621	210.945	216.253	203.078	204.723	213.047	213.335	185.951	176.301	178.953	187.096	183.967	218.926	196.015	200.64	205.749	192.702	178.798	161.134	165.263	169.63	161.689	205.829	191.387	188.828	200.323	190.383	203.409	183.628	187.855	192.681	181.195	181.889	171.188	167.522	177.822	169.363	183.163	168.841	168.605
sub-EXP27702	INT	192.145	183.283	191.113	183.646	188.419	206.967	197.465	204.462	198.982	199.002	206.789	196.403	205.543	197.373	200.853	181.211	174.986	181.963	174.388	177.298	179.479	166.132	161.039	168.584	176.357	150.89	142.499	141.353	144.28	148.308	178.634	158.02	158.504	166.284	170.268	170.744	157.417	153.542	159.998	167.523	165.18	145.543	146.236	154.259	157.77	158.957	141.937	142.462
sub-EXP27703	INT	190.519	197.177	203.617	185.666	201.55	203.655	217.092	221.475	202.471	215.819	202.709	213.878	218.994	200.98	216.611	177.161	183.503	188.678	171.761	184.888	165.782	165.785	173.255	175.145	172.789	149.608	150.024	154.36	153.671	152.975	152.963	154.235	158.481	162.004	159.7	157.084	156.943	163.466	165.424	163.381	143.442	144.403	148.477	152.559	149.497	144.198	143.107	148.603
sub-EXP27704	INT	210.765	196.744	184.872	195.535	197.753	197.881	187.341	181.62	189.423	190.927	210.437	197.584	188.767	197.748	200.068	178.722	167.638	160.752	167.924	169.181	202.64	178.454	169.25	179.62	175.054	165.788	148.192	143.179	148.378	145.33	180.045	162.983	156.484	162.83	159.518	189.787	168.314	159.976	168.963	164.974	160.921	144.15	139.322	144.032	141.227	161.046	142.859	137.68
sub-EXP27705	INT	199.778	187.902	178.561	183.095	189.683	214.941	213.37	195.368	198.107	217.588	207.959	203.767	186.276	189.523	206.201	183.555	176.423	164.805	165.879	177.207	199.308	169.436	174.541	183.825	179.36	165.898	146.999	147.608	152.663	151.777	195.433	169.951	178.493	186.762	181.66	186.81	159.57	163.848	172.19	169.063	176.401	153.659	160.906	166.749	163.944	179.24	154.435	159.679
sub-EXP27706	INT	191.306	184.967	191.403	187.216	185.703	190.32	185.966	194.043	189.52	186.392	195.561	190.336	196.922	192.196	190.599	171.282	163.709	167.079	164.025	162.966	173.988	170.502	170.098	178.658	175.537	141.498	140.967	142.102	146.555	144.173	153.182	152.557	154.817	158.808	155.022	162.313	160	159.539	166.811	164.386	142.34	142.892	143.881	147.881	144.6	144.261	144.963	145.818
sub-EXP27707	INT	180.442	181.525	180.581	165.712	183.213	183.431	190.096	187.438	174.311	186.69	189.94	194.365	193.124	176.224	191.679	167.708	170.011	169.811	156.736	170.703	175.955	161.98	171.598	160.036	197.954	144.138	138.434	142.673	134.825	156.415	163.227	157.998	163.462	155.19	179.763	165.191	153.419	161.98	151.072	185.426	147.618	141.466	147.751	140.378	164.868	145.939	138.393	145.465
sub-EXP28338	INT	182.95	186.164	196.251	181.506	172.641	192.577	197.528	208.617	200.824	187.373	189.463	193.371	204.78	192.952	181.75	165.248	168.479	173.82	165.588	155.531	187.308	173.449	188.362	163.816	174.674	145.495	139.871	147.946	136.367	139.002	171.462	162.38	179.979	157.102	161.899	172.882	161.919	175.086	152.8	162.151	153.867	146.434	161.115	140.893	146.59	153.659	146.474	159.405
sub-EXP28340	INT	204.66	191.441	207.575	185.704	195.733	212.952	206.965	222.502	201.963	209.647	217.342	208.817	224.698	202.019	213.042	185.046	172.327	184.262	166.997	175.437	170.979	163.496	174.397	159.526	172.111	143.489	140.036	146.506	136.23	143.229	152.541	152.017	159.4	146.203	154.379	159.686	153.422	163.371	149.906	160.986	134.892	134.515	141.111	129.204	137.273	137.276	133.648	142.557
sub-EXP28344	INT	165.341	169.956	169.231	178.054	170.024	188.742	190.236	197.481	198.554	189.841	183.35	186.336	191.258	193.605	186.058	162.332	164.801	169.528	170.519	166.455	146.986	160.9	148.354	169.777	161.401	126.644	133.007	127.727	139.217	133.16	139.125	146.815	137.28	152.247	145.644	137.385	149.285	138.062	157.084	149.672	126.28	133.543	123.305	138.27	132.688	126.347	135.837	124.361
sub-EXP28345	INT	182.996	186.768	194.036	190.888	170.648	193.127	204.383	202.737	199.758	183.982	191.804	199.941	201.736	199.779	182.472	163.357	167.929	170.567	168.856	153.94	179.044	179.749	187.762	183.401	157.712	144.585	148.875	150.635	148.522	133.869	161.411	164.609	171.284	168.772	146.457	164.597	165.336	172.751	168.766	145.469	142.653	145.742	150.323	148.356	129.834	137.847	141.653	146.8
sub-EXP28346	INT	166.193	162.029	171.266	158.482	154.767	186.135	180.392	191.53	178.106	174.602	179.239	173.463	184.228	170.368	166.891	160.298	157.078	161.294	152.344	150.822	167.252	163.877	182.314	157.194	156.117	141.766	138.499	150.59	135.355	135.047	154.989	146.803	165.138	146.94	144.228	157.227	153.893	170.207	147.859	146.95	142.623	134.435	150.278	135.404	133.479	143.98	138.053	153.522
[truncated: 7 more columns]
